# Supplementary material for: Treatment of Asymptomatic Bacteriuria after Kidney Transplantation: A Systematic Review and Meta-Analysis of Randomized Controlled Trials
Source: Medicina (Kaunas). 2023 Sep 5;59(9):1600. doi: 10.3390/medicina59091600 (PMC10535591; doi:10.3390/medicina59091600)
Supplement: Supplementary file 1 [file medicina-59-01600-s001.zip]

Archive with 1 entries (1 files):
- medicina-2560056-supplementary.pdf
